# Supplementary material for: Macrophage Jak2 deficiency accelerates atherosclerosis through defects in cholesterol efflux
Source: Commun Biol. 2022 Feb 15;5:132. doi: 10.1038/s42003-022-03078-5 (PMC8847578; doi:10.1038/s42003-022-03078-5)
Supplement: Supplementary file 3 — Supplementary Data 1 [file 42003_2022_3078_MOESM3_ESM.xlsx]

## Sheet: Fig 1
Data fig 1g
Lesion area of lesser curvature (μm^2)
M-Jak2 WT	M-Jak2 KO
0.091	0.102
0.011	0.225
0.076	0.116
10400	9200
800	9000
9200	15500
3500	19000
14200	20300
3700	26800
3500	17500
2200	6600
3000	10900
2100	7700
3600	12400
7000	16000
1800	13400
10600	16500
5900	14900
3400
Data fig 1h
Lesion area (percent of total)
M-Jak2 WT	M-Jak2 KO
7.51	11.01
7.55	18.21
14.21	16.19
8.17	9.85
4.03	8.98
14.79	19.92
10.83	13.57
10.62	14.63
11.56	9.57
11.92	21.03
5.46	22.67
8.7	18.24
7.94	12.24
6.81	14.8
11.74	21.82
12.18	15.42
12.88	17.59
7.48	16.3
	16.6

## Sheet: Fig 2
Data fig 2c
Lesion area of lesser curvature (mm^2)
M-Jak2 WT	M-Jak2 KO
0.087686	0.177434
0.108556	0.20147
0.247472	0.353426
0.137296	0.279051
0.183093	0.191278
0.269439	0.315347
0.177373	0.213413
0.185435	0.160372
0.111377	0.314271
0.187825	0.100655
0.194951	0.369386
0.20502	0.233
0.168217	0.457513
0.154592	0.225475
0.193563
0.166155
0.1074
0.177373
Data fig 2f
Mac3 % area (from total plaque area)
M-Jak2 WT	M-Jak2 KO
7.88	9.68
14.11	19.73
7.81	27.18
15	12.78
11.94	38.99
4.65	8.59
4.22	10.44
10.31	11.48
16.02	5.55
9.06	11.61
12.43	25.62
12.18	19.09
10.72	7.44
	21.26
Data fig 2i
α-SMA % area (from total plaque area)
M-Jak2 WT	M-Jak2 KO
16.06	7.81
16.92	7.76
11.93	3.78
11.818	1.55375
18.1979	3.76
12.87	4.26
5.34486	8.06
3.45	6.48271
9.96	1.48
9.5	1.37
6.58	6.3
7.99	5.82
11.6482	4.96
Data fig 2l
Collagen % area (from total plaque area)
M-Jak2 WT	M-Jak2 KO
59.182	39.376
57.765	9.399
63.855	49.849
42.762	37.363
59.943	53.391
53.442	61.353
48.006	36.223

## Sheet: Fig 3
Data fig 3a
3H-cholesterol update (%)
Time (min)	M-Jak2 WT				M-Jak2 KO
0	0.53	0.46	0.33	0.3	0.45	0.42	0.37	0.51	0.46	0.4
60	2.14	2.02	1.4	1.65	1.8	1.67	2.27	1.74	1.66	1.54
120	3.13	2.85	1.91	2.43	2.58	2.55	2.91	2.54	2.07	1.87
180	3.67	2.96	2.68	2.96	3.26	3.19	3.84	3.31	2.69	2.64
240	3.5	3.55	2.98	3.79	3.75	3.59	4.29	4.3	3.04	3.59
300	4.75	4.05	3.44	4.21	4.18	4.14	5.24	4.6	3.34	3.99
360	4.8	4.46	4.4	4.74	4.67	4.89	6.11	5.66	3.95	4.78
Data fig 3b
Lipid droplets (0.3 ηm/field)
NoTx		LDL		oxLDL		oxLDL&ApoA1
M-Jak2 WT	M-Jak2 KO	M-Jak2 WT	M-Jak2 KO	M-Jak2 WT	M-Jak2 KO	M-Jak2 WT	M-Jak2 KO
3.7	1.2	9.875	14.4	58.1	42.1111	15.9	35
4.2	0	16.25	18.6667	54.9	44.4	33.3	52.1
3.2	5.3	11.875	18	36.2857	54.3	31.8	36
1.7	0.6	14.3333	12	31.6	51.4	18.4	40.3333
1.8	1	35.5	20.5	49	39.6667	25.2
5.7	7	31.8333	8.6	47.5	23.4	6.1
	6		49.3333	32.5
			7.06667	26.6667
Data fig 3k			Data fig 3l			Data fig 3m			Data fig 3n
Total cholesterol efflux (%) to ApoB-depleated plasma			Total cholesterol efflux (%) to ApoA1			cAMP induced efflux (%) to ApoB-depleted plasma			cAMP induced efflux (%) to ApoA1
M-Jak2 WT	M-Jak2 KO		M-Jak2 WT	M-Jak2 KO		M-Jak2 WT	M-Jak2 KO		M-Jak2 WT	M-Jak2 KO
18.15	12.88		5.26	3.36		22.39	19.62		8.93	7.33
18.28	15.17		5.84	3.27		22.56	17.24		8.35	6.3
17.75	13.23		7.22	3.47		20.43	16.86		7.77	3.19
18.6	12.64		4.4	4.01		20.28	15.87		9.45	3.81
20.29	14.78		4.85	2.71		22.83	17.29		7.98	5.81
18.93	13.53		5.41	3.25		20.75	17.03		6.32	6.24
21.74	17.45		6.03	3.4		25.06	15.48		7.48	4.39
23.45	16.35		4.12	2.87		21.57	17.05		7.41	5.84
18.9	18.22					19.83	16.55
Data fig 3o					Data fig 3p
Total cholesterol efflux (%) to ApoB-depleated plasma					Total cholesterol efflux (%) to ApoA1
NoTx	AG490	NoTx	AG490		NoTx	AG490	NoTx	AG490
M-Jak2 WT		M-Jak2 KO			M-Jak2 WT		M-Jak2 KO
18.15	14.8	14.8	15.7		5.26	1.79	3.36	3.58
18.28	14.42	14.42	15.85		5.84	3.56	3.27	2.94
17.75	17.5	17.5	17.7		7.22	3.58	3.47	3.9
18.6	16.37	16.37	13.17		4.4	3.27	4.01	3.74
20.29	14.34	14.34	13.8		4.85	3.92	2.71	3.45
18.93	13.95	13.92	13.55		5.41	3.33	3.25	3.72
21.74	15	15.81	14.32		6.03	3.48	3.4	4.06
23.45	10.94	9.86	15.88		4.12	2.9	2.87	2.92
18.9			16.01
Data fig 3q					Data fig 3r
cAMP induced efflux (%) to ApoB-depleted plasma					cAMP induced efflux (%)to ApoA1
NoTx	AG490	NoTx	AG490		NoTx	AG490	NoTx	AG490
M-Jak2 WT		M-Jak2 KO			M-Jak2 WT		M-Jak2 KO
22.39	18.34	19.62	16.09		8.93	3.26	7.33	4.08
22.56	14.06	17.24	16.92		8.35	2.99	6.3	2.93
20.43	19.28	16.86	15.26		7.77	5.52	3.19	3.77
20.28	16.79	15.87	15.07		9.45	1.58	3.81	3.14
22.83	13.14	17.29	12.41		7.98	3.36	5.81	6.25
20.75	14.8	17.03	14.47		6.32	3.64	6.24	4.75
25.06	13.47	15.48	17.05		7.48	4.2	4.39	2.7
21.57	14.36	17.05	15.86		7.41	4.16	5.84	7.44
19.83		16.55

## Sheet: Fig 4
Data fig 4a
ABCA1 mRNA expression (fold change over control)
NoTx		oxLDL		oxLDL+ApoA1+TO901317
M-Jak2 WT	M-Jak2 KO	M-Jak2 WT	M-Jak2 KO	M-Jak2 WT	M-Jak2 KO
1.75081	1.17665	1.31072	1.62829	8.29782	10.7734
0.682557	1.6107	0.365351	1.50771	10.2988	7.99113
1.12015	0.853042	2.45835	2.65864	5.16249	10.5468
0.446486	2.58594	1.48626	3.9761	12.0676	17.5865
1.10502	0.886805	2.07829	2.47945	7.19369	3.88545
1.09865	0.461059	2.69584	1.40447	10.2017	3.4432
1.06147	1.13687	2.71271	2.28638	2.19581	2.37251
1.47843	1.16036	3.76696	2.5516	3.65554	2.72719
0.574641	1.32231	1.59004	2.43806	2.38598	3.23048
0.68179	1.40581	1.66255	7.43019	2.79416	3.83019
1.034	1.106	1.28543	1.6173
0.942	0.986	0.945894	1.80991
0.978	1.145	0.690278	0.818044
1.046	0.446	1.45843	0.751711
	0.688		1.42512
	0.849		1.01238
Data fig 4b
ABCG1 mRNA expression (fold change over control)
NoTx		oxLDL		oxLDL+ApoA1+TO901317
M-Jak2 WT	M-Jak2 KO	M-Jak2 WT	M-Jak2 KO	M-Jak2 WT	M-Jak2 KO
1.17006	1.51196	1.22158	1.87915	2.61278	5.37619
0.869897	1.09752	1.43752	1.09841	4.07815	2.67817
1.07842	0.514859	0.989257	0.782095	3.21856	3.52002
0.911038	1.03952	1.03856	1.73658	3.77005	5.59802
1.13177	1.40826	1.62723	1.13938	4.77969	4.94482
1.16021	1.19366	2.18211	2.40059	8.71231	11.3115
1.15353	1.21832	2.8305	2.67905	10.8132	8.3903
1.11449	1.38837	2.84821	2.55984	5.42036	11.0736
1.55228	1.47603	3.95512	7.80134	12.6704	18.465
0.603345	1.33824	1.66947	1.85189	7.55303
0.715847	1.83189	1.7456	1.71475	10.7112
1.99124	0.970186	1.49071	3.02374
0.776289	2.94105	0.415523	4.52212
1.27397	1.00859	2.79594	2.81994
0.5078	0.524373	1.69036	1.59733
1	3.21188	1.3052	2.14526
Data fig 4c
ABCG1 mRNA expression (fold change over control)
NoTx		oxLDL		oxLDL+ApoA1+TO901317
M-Jak2 WT	M-Jak2 KO	M-Jak2 WT	M-Jak2 KO	M-Jak2 WT	M-Jak2 KO
1.03434	1.24	0.767528	0.954097	0.103698	0.81996
0.897588	2.05308	0.593557	0.871733	1.03571	0.779232
1.21171	1.04872	0.858441	0.508549	0.78117	0.380014
0.88892	0.913488	0.690298	0.702689	1.15279	0.573338
1.29	2.25213	0.96	0.795881	0.98	0.941016
1.15	1.4693	1.03	0.469341	1.11	0.838253
1	1.21	0.99	0.89	0.5	1.14
1.18	1.18	0.97	1.12	0.86	0.84
0.69	1.57	0.64	0.95	0.67	1.04
0.84	2.13	0.77	3.64	0.99	2.47
1.02657	0.849783	0.609276	0.7728
0.517214	1.21827	0.23918	0.836923
2.11624	3.1715	1.98412	2.01647
0.889973	1.02895	1.33592	2.99973
1.21665	0.786853	0.660413	1.7035
0.903492	1.07286		1.02184
0.951923	0.898911		1.10021
0.955669	0.773202
	0.97959
Data fig 4d
Total cholesterol efflux (%) to ApoB-depleted plasma
NoTx	TO901317	NoTx	TO901317
M-Jak2 WT		M-Jak2 KO
18.15	23.41	12.88	20.86
18.28	24.61	15.17	19.85
17.75	26.98	13.23	19.44
18.6	23.25	12.64	21.63
20.29	22.17	14.78	21.83
18.93	23.88	13.53	23.24
21.74	21.41	17.45	24.59
23.45	20.14	16.35	22.59
18.9		18.22
Data fig 4e
Total cholesterol efflux (%) to ApoA1
NoTx	TO901317	NoTx	TO901317
M-Jak2 WT		M-Jak2 KO
5.26	7.39	3.36	4.85
5.84	6.63	3.27	5.71
7.22	6.51	3.47	5.08
4.4	6.34	4.01	4.35
4.85	6.25	2.71	6.39
5.41	5.25	3.25	6.39
6.03	5.3	3.4	4.22
4.12	5.88	2.87	5.83
Data fig 4j
Lesion area of lesser curvature (μm2)
Vehicle	LXR	Vehicle	LXR
M-Jak2 WT		M-Jak2 KO
7900	14320	17020	12260
19100	8090	26340	7580
15230	13370	16580	7090
14290	0	16700	16480
	6190	20760	19600
		29790	5660
		24970	3740
			3100
			2490
			2490

## Sheet: Fig 5
Data fig 5c			Data fig 5f
Lesion area of lesser curvature (μm^2)			Necrosis area (% of total)
HCD	HCD+Ruxo		HCD	HCD+Ruxo
154926	208594		5.719	14.056
188957	422688		4.039	20.205
106702	187396		7.751	10.054
76085.9	201199		12.08	22.344
145558	381247		7.455	22.157
256627	444888		5.665	21.21
165418	582303		7.545	17.028
161817	255687		4.408	19.249
127635	364805		10.574	19.461
77027.7	645042		6.73	19.475
Data fig 5g
Weeks on diet	Weight (grams)
	HCD																HCD+Ruxo
0	19.4	19.1	19.3	19.4	17.8	20.4	20.6	16	16.5	19	18.1	18.6	19.8	20.4	23.5	23.8	16.7	15.2	18.8	19.9	18.5	17.1	18.5	18.1	18.6	18.4	19.9	18	20.2	20.8	19.8
4	26.8	25.8	27.6	28.7	26.2	28.1	30.4	23.4	24.9	27.3	26.6	24.4	26.1	26.4	28	29.6	18.5	17.3	26	24.1	25.2	21.8	23.9	25.1	25.3	23.3	26	22.8	24.5	24.4	21
8	30.6	28.9	33.1	33.4	29.3	34.5	37.4	26.4	22.6	33.4	28.6	29.6					20.5	19.6	31.3	26.2	28.4	23.2	27.3	29.1	29.1	29.1	29.1	25
12	31.2	29.8	39.4	37.2	31.9	41.1	42.6	27.8	28.2	38.3	29.1	32.6					21.1	21.2	34.5	27.9	31	24.1	31.3	31.4	32.5	26.1	29.7	25.2
16	32.4	30.1	40.1	36.7	32.5	41.1	43.2	29.6	28.8	39.5	29.6	34.1					23.8	22.6	35.2	27.7	32.6	23.6	32.1	25	31.9	26.9	29.8	32.1
Data fig 5h			Data fig 5i			Data fig 5j			Data fig 5k			Data fig 5l
Glucose level (nmol/L)			Total cholesterol (mg/dL)			Triglycerides (mg/dL)			LDL cholesterol (mg/dL)			HDL cholesterol (mg/dL)
HCD	HCD+Ruxo		HCD	HCD+Ruxo		HCD	HCD+Ruxo		HCD	HCD+Ruxo		HCD	HCD+Ruxo
5.3	4.6		2368.8	2141.6		234.9	190.7		615.75	665.43		17.9	22.1
5.1	6		2476.3	2328.6		181	167.3		667.45	648.37		26	10.9
7.7	7.5		1960.1	2198		171	225.1		457.37	702.87		13.4	25.6
5.2	5.7		2422.9	2047.7		259.8	192.3		662.18	640.65		29.8	16
5.5	7.8		2181.9	1977.8		249.8	186.9		657.42	586.12		31.5	22.8
6.5	5		2415.4	2102.5		172	209.5		640.86	690.44		13.1	16.8
5.8	7.4		1293	2003.3		101.6	179.5		358.06	682.21		10	19.4
7	8.4		2281.9	2173.2		186.3	182.6		633.35	674.05		8.4	20.1
7.2	7.7		1771.3	687		158	186.7		491.01	123.21		10.3	30.8
4.4	7.2		2039	1975.1		165.2	202.1		554.65	526.37		10.8	10.3
5.3	6.9		1459.3	2278.9		88.1	300.2		342.26	664.94		10.1	25.7
5.9	6.5		1905.9	1088.1		95.3	158.6		507.01	172.67		12.8	12.8

## Sheet: Fig 6
Data fig 6a
Total cholesterol efflux (%) to ApoB-depleated plasma
Baseline	AG490	LXR induced	LXR induced+AG490
16.58	11.02	18.44	19.64
8.71	7.19	18.88	21.28
9.1	6.72	12.79	13.35
12.08	9.6	19.75	19.41
10	6.37	17.96	17.05
12.39	6.53	23.63	23.88
10.21	7.17	14.19	16.12
8.27	7.63	23.57	23.85
Data fig 6b
Total cholesterol efflux (%) to ApoB-depleated plasma
Jak2V617F	Jak2V617F + AG490	Healthy controls
23.47	11.02	16.58
22.89	19.88	8.71
28.21	16.03	9.1
11.96	6.35	12.08
16.17	11.07	10
16.32	7.74	12.39
11.66	7.57	10.5
22.81	8.77	8.27
16.47	9.99
9.2	22.86
26.99	13.97
15.47	15.16
19.26	13.83
15.6
16.38
20.77
26.78
